# Supplementary material for: The Impact of Postoperative Complications on Survival after Simultaneous Resection of Colorectal Cancer and Liver Metastases
Source: Healthcare (Basel). 2022 Aug 19;10(8):1573. doi: 10.3390/healthcare10081573 (PMC9408276; doi:10.3390/healthcare10081573)
Supplement: Supplementary file 1 [file healthcare-10-01573-s001.zip]

Archive with 1 entries (1 files):
- healthcare-1853222-supplementary.pdf
